# Supplementary material for: Efficacy of Licensed Monoclonal Antibodies and Antiviral Agents against the SARS-CoV-2 Omicron Sublineages BA.1 and BA.2
Source: Viruses. 2022 Jun 23;14(7):1374. doi: 10.3390/v14071374 (PMC9321742; doi:10.3390/v14071374)
Supplement: Supplementary file 1 [file viruses-14-01374-s001.zip]

Archive with 1 entries (1 files):
- viruses-1766348-supplementary.pdf
